# Supplementary material for: Analysis of the disease burden trend of malignant tumors of the female reproductive system in China from 2006 to 2020
Source: BMC Womens Health. 2022 Dec 7;22:504. doi: 10.1186/s12905-022-02104-2 (PMC9730658; doi:10.1186/s12905-022-02104-2)
Supplement: Supplementary file 1 — Additional file 1: The data that support the findings of this study. Cancer: three types of malignant tumors of the female reproductive system, Year: monitoring year of 2006–2020, Age group: 19 age groups were divided, Count: the number of deaths, Population: the number of people monitored, Standard population: the age distribution of females in the sixth census of China in 2010. [file 12905_2022_2104_MOESM1_ESM.xlsx]

## Sheet: Supplementary data
Supplementary data and materials
Cancer: three types of malignant tumors of the female reproductive system (cervical cancer, uterine cancer and ovarian cancer); Year: monitoring year of 2006-2020; Age group: 19 age groups were divided; Count: the number of deaths; Population: the number of people monitored; Standard population: the age distribution of females in the sixth census of China in 2010.
Cancer	Year	Age group	Count	Population	Standard population
Cervical Cancer	2006	<1	0	300498	6325235
Cervical Cancer	2006	1-4	0	1270836	28144809
Cervical Cancer	2006	5-9	0	1966371	32416884
Cervical Cancer	2006	10-14	0	2792280	34641185
Cervical Cancer	2006	15-19	1	2686980	47984284
Cervical Cancer	2006	20-24	3	2498547	63403945
Cervical Cancer	2006	25-29	9	2874509	50176814
Cervical Cancer	2006	30-34	20	3126335	47616381
Cervical Cancer	2006	35-39	54	2884810	57634855
Cervical Cancer	2006	40-44	70	2379949	61145286
Cervical Cancer	2006	45-49	77	2290180	51818135
Cervical Cancer	2006	50-54	100	1886546	38389937
Cervical Cancer	2006	55-59	96	1386127	40229536
Cervical Cancer	2006	60-64	66	1148446	28832856
Cervical Cancer	2006	65-69	72	987192	20364811
Cervical Cancer	2006	70-74	64	790699	16568944
Cervical Cancer	2006	75-79	65	537201	12573274
Cervical Cancer	2006	80-84	44	309934	7455696
Cervical Cancer	2006	85+	24	187208	4758898
Cervical Cancer	2007	<1	0	339387	6325235
Cervical Cancer	2007	1-4	0	1377487	28144809
Cervical Cancer	2007	5-9	0	2112340	32416884
Cervical Cancer	2007	10-14	0	2928469	34641185
Cervical Cancer	2007	15-19	2	2833039	47984284
Cervical Cancer	2007	20-24	6	2730800	63403945
Cervical Cancer	2007	25-29	9	3058617	50176814
Cervical Cancer	2007	30-34	22	3307117	47616381
Cervical Cancer	2007	35-39	66	3122628	57634855
Cervical Cancer	2007	40-44	114	2613467	61145286
Cervical Cancer	2007	45-49	95	2477703	51818135
Cervical Cancer	2007	50-54	140	2142650	38389937
Cervical Cancer	2007	55-59	115	1572791	40229536
Cervical Cancer	2007	60-64	90	1255425	28832856
Cervical Cancer	2007	65-69	98	1081129	20364811
Cervical Cancer	2007	70-74	97	879959	16568944
Cervical Cancer	2007	75-79	76	600873	12573274
Cervical Cancer	2007	80-84	72	342767	7455696
Cervical Cancer	2007	85+	25	209480	4758898
Cervical Cancer	2008	<1	0	370742	6325235
Cervical Cancer	2008	1-4	0	1555645	28144809
Cervical Cancer	2008	5-9	0	2064564	32416884
Cervical Cancer	2008	10-14	0	2705022	34641185
Cervical Cancer	2008	15-19	1	2916071	47984284
Cervical Cancer	2008	20-24	1	2863322	63403945
Cervical Cancer	2008	25-29	5	2993441	50176814
Cervical Cancer	2008	30-34	23	3185654	47616381
Cervical Cancer	2008	35-39	44	3304753	57634855
Cervical Cancer	2008	40-44	74	2904216	61145286
Cervical Cancer	2008	45-49	92	2499428	51818135
Cervical Cancer	2008	50-54	146	2355621	38389937
Cervical Cancer	2008	55-59	120	1801306	40229536
Cervical Cancer	2008	60-64	104	1358628	28832856
Cervical Cancer	2008	65-69	98	1122984	20364811
Cervical Cancer	2008	70-74	102	943288	16568944
Cervical Cancer	2008	75-79	85	648011	12573274
Cervical Cancer	2008	80-84	43	370984	7455696
Cervical Cancer	2008	85+	23	204944	4758898
Cervical Cancer	2009	<1	0	471707	6325235
Cervical Cancer	2009	1-4	0	1733077	28144809
Cervical Cancer	2009	5-9	0	1974515	32416884
Cervical Cancer	2009	10-14	0	2084341	34641185
Cervical Cancer	2009	15-19	0	2944812	47984284
Cervical Cancer	2009	20-24	2	3174998	63403945
Cervical Cancer	2009	25-29	8	2640975	50176814
Cervical Cancer	2009	30-34	24	2677501	47616381
Cervical Cancer	2009	35-39	55	3461938	57634855
Cervical Cancer	2009	40-44	97	3410490	61145286
Cervical Cancer	2009	45-49	131	2533063	51818135
Cervical Cancer	2009	50-54	135	2624241	38389937
Cervical Cancer	2009	55-59	149	2201805	40229536
Cervical Cancer	2009	60-64	99	1477726	28832856
Cervical Cancer	2009	65-69	104	1118396	20364811
Cervical Cancer	2009	70-74	87	975687	16568944
Cervical Cancer	2009	75-79	84	690819	12573274
Cervical Cancer	2009	80-84	64	398280	7455696
Cervical Cancer	2009	85+	28	139985	4758898
Cervical Cancer	2010	<1	0	504647	6325235
Cervical Cancer	2010	1-4	0	1849066	28144809
Cervical Cancer	2010	5-9	1	2193500	32416884
Cervical Cancer	2010	10-14	0	2065775	34641185
Cervical Cancer	2010	15-19	0	2795356	47984284
Cervical Cancer	2010	20-24	2	3401328	63403945
Cervical Cancer	2010	25-29	18	2815998	50176814
Cervical Cancer	2010	30-34	27	2627412	47616381
Cervical Cancer	2010	35-39	51	3500627	57634855
Cervical Cancer	2010	40-44	94	3554572	61145286
Cervical Cancer	2010	45-49	149	2960449	51818135
Cervical Cancer	2010	50-54	146	2655362	38389937
Cervical Cancer	2010	55-59	145	2487936	40229536
Cervical Cancer	2010	60-64	112	1657203	28832856
Cervical Cancer	2010	65-69	95	1212474	20364811
Cervical Cancer	2010	70-74	98	1015849	16568944
Cervical Cancer	2010	75-79	80	743785	12573274
Cervical Cancer	2010	80-84	67	414366	7455696
Cervical Cancer	2010	85+	32	134390	4758898
Cervical Cancer	2011	<1	0	449007	6325235
Cervical Cancer	2011	1-4	0	1624017	28144809
Cervical Cancer	2011	5-9	0	1909780	32416884
Cervical Cancer	2011	10-14	0	1785625	34641185
Cervical Cancer	2011	15-19	0	2737002	47984284
Cervical Cancer	2011	20-24	0	3297681	63403945
Cervical Cancer	2011	25-29	18	2836365	50176814
Cervical Cancer	2011	30-34	24	2639994	47616381
Cervical Cancer	2011	35-39	75	3490216	57634855
Cervical Cancer	2011	40-44	83	3556010	61145286
Cervical Cancer	2011	45-49	160	2957319	51818135
Cervical Cancer	2011	50-54	116	2669670	38389937
Cervical Cancer	2011	55-59	159	2512317	40229536
Cervical Cancer	2011	60-64	110	1680141	28832856
Cervical Cancer	2011	65-69	109	1327118	20364811
Cervical Cancer	2011	70-74	86	1112116	16568944
Cervical Cancer	2011	75-79	69	816235	12573274
Cervical Cancer	2011	80-84	48	462413	7455696
Cervical Cancer	2011	85+	25	152830	4758898
Cervical Cancer	2012	<1	0	361451	6325235
Cervical Cancer	2012	1-4	0	1586400	28144809
Cervical Cancer	2012	5-9	0	1892832	32416884
Cervical Cancer	2012	10-14	0	1781934	34641185
Cervical Cancer	2012	15-19	0	2450100	47984284
Cervical Cancer	2012	20-24	0	3612642	63403945
Cervical Cancer	2012	25-29	14	2922168	50176814
Cervical Cancer	2012	30-34	23	2595894	47616381
Cervical Cancer	2012	35-39	57	3221482	57634855
Cervical Cancer	2012	40-44	94	3522149	61145286
Cervical Cancer	2012	45-49	171	3441671	51818135
Cervical Cancer	2012	50-54	132	2288829	38389937
Cervical Cancer	2012	55-59	153	2517724	40229536
Cervical Cancer	2012	60-64	121	1789606	28832856
Cervical Cancer	2012	65-69	95	1259820	20364811
Cervical Cancer	2012	70-74	84	1036990	16568944
Cervical Cancer	2012	75-79	90	822225	12573274
Cervical Cancer	2012	80-84	56	485202	7455696
Cervical Cancer	2012	85+	28	282511	4758898
Cervical Cancer	2013	<1	1	1070701	6325235
Cervical Cancer	2013	1-4	0	4583957	28144809
Cervical Cancer	2013	5-9	0	6260733	32416884
Cervical Cancer	2013	10-14	0	4930047	34641185
Cervical Cancer	2013	15-19	1	6372684	47984284
Cervical Cancer	2013	20-24	4	10077810	63403945
Cervical Cancer	2013	25-29	22	7920711	50176814
Cervical Cancer	2013	30-34	59	6850674	47616381
Cervical Cancer	2013	35-39	156	8898467	57634855
Cervical Cancer	2013	40-44	295	10354765	61145286
Cervical Cancer	2013	45-49	492	11738721	51818135
Cervical Cancer	2013	50-54	452	6451616	38389937
Cervical Cancer	2013	55-59	501	8179136	40229536
Cervical Cancer	2013	60-64	424	5907886	28832856
Cervical Cancer	2013	65-69	351	3894394	20364811
Cervical Cancer	2013	70-74	306	2999469	16568944
Cervical Cancer	2013	75-79	279	2504998	12573274
Cervical Cancer	2013	80-84	182	1537053	7455696
Cervical Cancer	2013	85+	123	930270	4758898
Cervical Cancer	2014	<1	0	1255192	6325235
Cervical Cancer	2014	1-4	0	5245828	28144809
Cervical Cancer	2014	5-9	0	7128389	32416884
Cervical Cancer	2014	10-14	0	5413900	34641185
Cervical Cancer	2014	15-19	2	6812638	47984284
Cervical Cancer	2014	20-24	7	11157623	63403945
Cervical Cancer	2014	25-29	39	9107511	50176814
Cervical Cancer	2014	30-34	103	7584595	47616381
Cervical Cancer	2014	35-39	197	9536341	57634855
Cervical Cancer	2014	40-44	448	11174939	61145286
Cervical Cancer	2014	45-49	743	12985763	51818135
Cervical Cancer	2014	50-54	830	7666401	38389937
Cervical Cancer	2014	55-59	801	8965688	40229536
Cervical Cancer	2014	60-64	794	6740320	28832856
Cervical Cancer	2014	65-69	680	4414685	20364811
Cervical Cancer	2014	70-74	486	3352145	16568944
Cervical Cancer	2014	75-79	450	2805313	12573274
Cervical Cancer	2014	80-84	321	1821569	7455696
Cervical Cancer	2014	85+	202	1100817	4758898
Cervical Cancer	2015	<1	0	1286574	6325235
Cervical Cancer	2015	1-4	0	5382213	28144809
Cervical Cancer	2015	5-9	0	7292340	32416884
Cervical Cancer	2015	10-14	0	5549410	34641185
Cervical Cancer	2015	15-19	0	6932768	47984284
Cervical Cancer	2015	20-24	8	11379884	63403945
Cervical Cancer	2015	25-29	38	9311365	50176814
Cervical Cancer	2015	30-34	112	7742246	47616381
Cervical Cancer	2015	35-39	187	9772347	57634855
Cervical Cancer	2015	40-44	465	11374203	61145286
Cervical Cancer	2015	45-49	836	13227015	51818135
Cervical Cancer	2015	50-54	938	7832741	38389937
Cervical Cancer	2015	55-59	800	9112142	40229536
Cervical Cancer	2015	60-64	892	6950251	28832856
Cervical Cancer	2015	65-69	716	4498559	20364811
Cervical Cancer	2015	70-74	594	3376941	16568944
Cervical Cancer	2015	75-79	518	2804393	12573274
Cervical Cancer	2015	80-84	367	1833953	7455696
Cervical Cancer	2015	85+	250	1119305	4758898
Cervical Cancer	2016	<1	0	1342198	6325235
Cervical Cancer	2016	1-4	0	5447014	28144809
Cervical Cancer	2016	5-9	0	7382303	32416884
Cervical Cancer	2016	10-14	0	5614834	34641185
Cervical Cancer	2016	15-19	2	7068085	47984284
Cervical Cancer	2016	20-24	12	11661966	63403945
Cervical Cancer	2016	25-29	51	9512070	50176814
Cervical Cancer	2016	30-34	133	7857619	47616381
Cervical Cancer	2016	35-39	208	9826693	57634855
Cervical Cancer	2016	40-44	439	11436319	61145286
Cervical Cancer	2016	45-49	844	13334190	51818135
Cervical Cancer	2016	50-54	1105	7840980	38389937
Cervical Cancer	2016	55-59	835	9077700	40229536
Cervical Cancer	2016	60-64	1025	6824712	28832856
Cervical Cancer	2016	65-69	804	5136658	20364811
Cervical Cancer	2016	70-74	658	3939827	16568944
Cervical Cancer	2016	75-79	565	3302969	12573274
Cervical Cancer	2016	80-84	399	2116765	7455696
Cervical Cancer	2016	85+	264	1262523	4758898
Cervical Cancer	2017	<1	0	1385933	6325235
Cervical Cancer	2017	1-4	0	5642502	28144809
Cervical Cancer	2017	5-9	1	7583346	32416884
Cervical Cancer	2017	10-14	0	5772640	34641185
Cervical Cancer	2017	15-19	2	7266918	47984284
Cervical Cancer	2017	20-24	6	11927463	63403945
Cervical Cancer	2017	25-29	44	9742921	50176814
Cervical Cancer	2017	30-34	95	8062010	47616381
Cervical Cancer	2017	35-39	206	10072926	57634855
Cervical Cancer	2017	40-44	411	11710207	61145286
Cervical Cancer	2017	45-49	863	13624846	51818135
Cervical Cancer	2017	50-54	1211	8033838	38389937
Cervical Cancer	2017	55-59	796	9308710	40229536
Cervical Cancer	2017	60-64	1045	6988217	28832856
Cervical Cancer	2017	65-69	910	5266398	20364811
Cervical Cancer	2017	70-74	670	4048833	16568944
Cervical Cancer	2017	75-79	591	3406622	12573274
Cervical Cancer	2017	80-84	410	2188923	7455696
Cervical Cancer	2017	85+	308	1305205	4758898
Cervical Cancer	2018	<1	0	1410374	6325235
Cervical Cancer	2018	1-4	0	5734944	28144809
Cervical Cancer	2018	5-9	0	7617507	32416884
Cervical Cancer	2018	10-14	0	5895900	34641185
Cervical Cancer	2018	15-19	1	7258743	47984284
Cervical Cancer	2018	20-24	12	11785612	63403945
Cervical Cancer	2018	25-29	38	9678770	50176814
Cervical Cancer	2018	30-34	98	8026899	47616381
Cervical Cancer	2018	35-39	201	9990247	57634855
Cervical Cancer	2018	40-44	363	11617717	61145286
Cervical Cancer	2018	45-49	799	13277577	51818135
Cervical Cancer	2018	50-54	1144	7964537	38389937
Cervical Cancer	2018	55-59	854	9142065	40229536
Cervical Cancer	2018	60-64	965	6901866	28832856
Cervical Cancer	2018	65-69	960	5662156	20364811
Cervical Cancer	2018	70-74	705	4377358	16568944
Cervical Cancer	2018	75-79	596	3656923	12573274
Cervical Cancer	2018	80-84	439	2353925	7455696
Cervical Cancer	2018	85+	286	1406555	4758898
Cervical Cancer	2019	<1	0	1488536	6325235
Cervical Cancer	2019	1-4	0	6324191	28144809
Cervical Cancer	2019	5-9	0	6973244	32416884
Cervical Cancer	2019	10-14	0	6873780	34641185
Cervical Cancer	2019	15-19	1	6418900	47984284
Cervical Cancer	2019	20-24	9	7362061	63403945
Cervical Cancer	2019	25-29	41	10387526	50176814
Cervical Cancer	2019	30-34	103	10607123	47616381
Cervical Cancer	2019	35-39	160	9534529	57634855
Cervical Cancer	2019	40-44	356	9983620	61145286
Cervical Cancer	2019	45-49	798	12528110	51818135
Cervical Cancer	2019	50-54	1016	12062072	38389937
Cervical Cancer	2019	55-59	954	8685354	40229536
Cervical Cancer	2019	60-64	914	8691014	28832856
Cervical Cancer	2019	65-69	933	7187385	20364811
Cervical Cancer	2019	70-74	717	4549213	16568944
Cervical Cancer	2019	75-79	614	3048706	12573274
Cervical Cancer	2019	80-84	444	2310499	7455696
Cervical Cancer	2019	85+	292	1277634	4758898
Cervical Cancer	2020	<1	0	1392777	6325235
Cervical Cancer	2020	1-4	0	6014214	28144809
Cervical Cancer	2020	5-9	0	7016731	32416884
Cervical Cancer	2020	10-14	0	6905850	34641185
Cervical Cancer	2020	15-19	0	6439494	47984284
Cervical Cancer	2020	20-24	6	6954762	63403945
Cervical Cancer	2020	25-29	19	9307167	50176814
Cervical Cancer	2020	30-34	96	11201924	47616381
Cervical Cancer	2020	35-39	175	9485680	57634855
Cervical Cancer	2020	40-44	311	9654080	61145286
Cervical Cancer	2020	45-49	625	12312950	51818135
Cervical Cancer	2020	50-54	954	12309040	38389937
Cervical Cancer	2020	55-59	1000	9988924	40229536
Cervical Cancer	2020	60-64	782	8282642	28832856
Cervical Cancer	2020	65-69	930	7652968	20364811
Cervical Cancer	2020	70-74	774	4987303	16568944
Cervical Cancer	2020	75-79	651	3273821	12573274
Cervical Cancer	2020	80-84	435	2243142	7455696
Cervical Cancer	2020	85+	287	1624840	4758898
Uterine Cancer	2006	<1	0	300498	6325235
Uterine Cancer	2006	1-4	0	1270836	28144809
Uterine Cancer	2006	5-9	0	1966371	32416884
Uterine Cancer	2006	10-14	1	2792280	34641185
Uterine Cancer	2006	15-19	1	2686980	47984284
Uterine Cancer	2006	20-24	4	2498547	63403945
Uterine Cancer	2006	25-29	5	2874509	50176814
Uterine Cancer	2006	30-34	27	3126335	47616381
Uterine Cancer	2006	35-39	51	2884810	57634855
Uterine Cancer	2006	40-44	66	2379949	61145286
Uterine Cancer	2006	45-49	91	2290180	51818135
Uterine Cancer	2006	50-54	142	1886546	38389937
Uterine Cancer	2006	55-59	128	1386127	40229536
Uterine Cancer	2006	60-64	115	1148446	28832856
Uterine Cancer	2006	65-69	128	987192	20364811
Uterine Cancer	2006	70-74	96	790699	16568944
Uterine Cancer	2006	75-79	79	537201	12573274
Uterine Cancer	2006	80-84	59	309934	7455696
Uterine Cancer	2006	85+	43	187208	4758898
Uterine Cancer	2007	<1	1	339387	6325235
Uterine Cancer	2007	1-4	0	1377487	28144809
Uterine Cancer	2007	5-9	1	2112340	32416884
Uterine Cancer	2007	10-14	1	2928469	34641185
Uterine Cancer	2007	15-19	1	2833039	47984284
Uterine Cancer	2007	20-24	8	2730800	63403945
Uterine Cancer	2007	25-29	11	3058617	50176814
Uterine Cancer	2007	30-34	28	3307117	47616381
Uterine Cancer	2007	35-39	56	3122628	57634855
Uterine Cancer	2007	40-44	99	2613467	61145286
Uterine Cancer	2007	45-49	112	2477703	51818135
Uterine Cancer	2007	50-54	161	2142650	38389937
Uterine Cancer	2007	55-59	183	1572791	40229536
Uterine Cancer	2007	60-64	141	1255425	28832856
Uterine Cancer	2007	65-69	132	1081129	20364811
Uterine Cancer	2007	70-74	119	879959	16568944
Uterine Cancer	2007	75-79	83	600873	12573274
Uterine Cancer	2007	80-84	70	342767	7455696
Uterine Cancer	2007	85+	37	209480	4758898
Uterine Cancer	2008	<1	0	370742	6325235
Uterine Cancer	2008	1-4	0	1555645	28144809
Uterine Cancer	2008	5-9	0	2064564	32416884
Uterine Cancer	2008	10-14	0	2705022	34641185
Uterine Cancer	2008	15-19	3	2916071	47984284
Uterine Cancer	2008	20-24	6	2863322	63403945
Uterine Cancer	2008	25-29	12	2993441	50176814
Uterine Cancer	2008	30-34	25	3185654	47616381
Uterine Cancer	2008	35-39	60	3304753	57634855
Uterine Cancer	2008	40-44	103	2904216	61145286
Uterine Cancer	2008	45-49	113	2499428	51818135
Uterine Cancer	2008	50-54	170	2355621	38389937
Uterine Cancer	2008	55-59	199	1801306	40229536
Uterine Cancer	2008	60-64	143	1358628	28832856
Uterine Cancer	2008	65-69	159	1122984	20364811
Uterine Cancer	2008	70-74	127	943288	16568944
Uterine Cancer	2008	75-79	113	648011	12573274
Uterine Cancer	2008	80-84	101	370984	7455696
Uterine Cancer	2008	85+	50	204944	4758898
Uterine Cancer	2009	<1	0	471707	6325235
Uterine Cancer	2009	1-4	0	1733077	28144809
Uterine Cancer	2009	5-9	0	1974515	32416884
Uterine Cancer	2009	10-14	0	2084341	34641185
Uterine Cancer	2009	15-19	3	2944812	47984284
Uterine Cancer	2009	20-24	5	3174998	63403945
Uterine Cancer	2009	25-29	14	2640975	50176814
Uterine Cancer	2009	30-34	25	2677501	47616381
Uterine Cancer	2009	35-39	65	3461938	57634855
Uterine Cancer	2009	40-44	106	3410490	61145286
Uterine Cancer	2009	45-49	137	2533063	51818135
Uterine Cancer	2009	50-54	196	2624241	38389937
Uterine Cancer	2009	55-59	208	2201805	40229536
Uterine Cancer	2009	60-64	143	1477726	28832856
Uterine Cancer	2009	65-69	132	1118396	20364811
Uterine Cancer	2009	70-74	124	975687	16568944
Uterine Cancer	2009	75-79	107	690819	12573274
Uterine Cancer	2009	80-84	67	398280	7455696
Uterine Cancer	2009	85+	39	139985	4758898
Uterine Cancer	2010	<1	0	504647	6325235
Uterine Cancer	2010	1-4	0	1849066	28144809
Uterine Cancer	2010	5-9	0	2193500	32416884
Uterine Cancer	2010	10-14	0	2065775	34641185
Uterine Cancer	2010	15-19	2	2795356	47984284
Uterine Cancer	2010	20-24	5	3401328	63403945
Uterine Cancer	2010	25-29	18	2815998	50176814
Uterine Cancer	2010	30-34	30	2627412	47616381
Uterine Cancer	2010	35-39	48	3500627	57634855
Uterine Cancer	2010	40-44	95	3554572	61145286
Uterine Cancer	2010	45-49	161	2960449	51818135
Uterine Cancer	2010	50-54	172	2655362	38389937
Uterine Cancer	2010	55-59	217	2487936	40229536
Uterine Cancer	2010	60-64	161	1657203	28832856
Uterine Cancer	2010	65-69	154	1212474	20364811
Uterine Cancer	2010	70-74	138	1015849	16568944
Uterine Cancer	2010	75-79	155	743785	12573274
Uterine Cancer	2010	80-84	76	414366	7455696
Uterine Cancer	2010	85+	51	134390	4758898
Uterine Cancer	2011	<1	0	449007	6325235
Uterine Cancer	2011	1-4	0	1624017	28144809
Uterine Cancer	2011	5-9	0	1909780	32416884
Uterine Cancer	2011	10-14	0	1785625	34641185
Uterine Cancer	2011	15-19	2	2737002	47984284
Uterine Cancer	2011	20-24	4	3297681	63403945
Uterine Cancer	2011	25-29	12	2836365	50176814
Uterine Cancer	2011	30-34	22	2639994	47616381
Uterine Cancer	2011	35-39	47	3490216	57634855
Uterine Cancer	2011	40-44	106	3556010	61145286
Uterine Cancer	2011	45-49	133	2957319	51818135
Uterine Cancer	2011	50-54	162	2669670	38389937
Uterine Cancer	2011	55-59	213	2512317	40229536
Uterine Cancer	2011	60-64	164	1680141	28832856
Uterine Cancer	2011	65-69	116	1327118	20364811
Uterine Cancer	2011	70-74	130	1112116	16568944
Uterine Cancer	2011	75-79	126	816235	12573274
Uterine Cancer	2011	80-84	78	462413	7455696
Uterine Cancer	2011	85+	46	152830	4758898
Uterine Cancer	2012	<1	0	361451	6325235
Uterine Cancer	2012	1-4	0	1586400	28144809
Uterine Cancer	2012	5-9	0	1892832	32416884
Uterine Cancer	2012	10-14	0	1781934	34641185
Uterine Cancer	2012	15-19	0	2450100	47984284
Uterine Cancer	2012	20-24	3	3612642	63403945
Uterine Cancer	2012	25-29	9	2922168	50176814
Uterine Cancer	2012	30-34	18	2595894	47616381
Uterine Cancer	2012	35-39	40	3221482	57634855
Uterine Cancer	2012	40-44	79	3522149	61145286
Uterine Cancer	2012	45-49	147	3441671	51818135
Uterine Cancer	2012	50-54	138	2288829	38389937
Uterine Cancer	2012	55-59	212	2517724	40229536
Uterine Cancer	2012	60-64	170	1789606	28832856
Uterine Cancer	2012	65-69	146	1259820	20364811
Uterine Cancer	2012	70-74	131	1036990	16568944
Uterine Cancer	2012	75-79	113	822225	12573274
Uterine Cancer	2012	80-84	91	485202	7455696
Uterine Cancer	2012	85+	50	282511	4758898
Uterine Cancer	2013	<1	0	1070701	6325235
Uterine Cancer	2013	1-4	0	4583957	28144809
Uterine Cancer	2013	5-9	0	6260733	32416884
Uterine Cancer	2013	10-14	0	4930047	34641185
Uterine Cancer	2013	15-19	1	6372684	47984284
Uterine Cancer	2013	20-24	13	10077810	63403945
Uterine Cancer	2013	25-29	20	7920711	50176814
Uterine Cancer	2013	30-34	53	6850674	47616381
Uterine Cancer	2013	35-39	114	8898467	57634855
Uterine Cancer	2013	40-44	261	10354765	61145286
Uterine Cancer	2013	45-49	455	11738721	51818135
Uterine Cancer	2013	50-54	418	6451616	38389937
Uterine Cancer	2013	55-59	583	8179136	40229536
Uterine Cancer	2013	60-64	518	5907886	28832856
Uterine Cancer	2013	65-69	429	3894394	20364811
Uterine Cancer	2013	70-74	400	2999469	16568944
Uterine Cancer	2013	75-79	359	2504998	12573274
Uterine Cancer	2013	80-84	240	1537053	7455696
Uterine Cancer	2013	85+	163	930270	4758898
Uterine Cancer	2014	<1	0	1255192	6325235
Uterine Cancer	2014	1-4	0	5245828	28144809
Uterine Cancer	2014	5-9	0	7128389	32416884
Uterine Cancer	2014	10-14	0	5413900	34641185
Uterine Cancer	2014	15-19	0	6812638	47984284
Uterine Cancer	2014	20-24	9	11157623	63403945
Uterine Cancer	2014	25-29	12	9107511	50176814
Uterine Cancer	2014	30-34	28	7584595	47616381
Uterine Cancer	2014	35-39	55	9536341	57634855
Uterine Cancer	2014	40-44	176	11174939	61145286
Uterine Cancer	2014	45-49	287	12985763	51818135
Uterine Cancer	2014	50-54	294	7666401	38389937
Uterine Cancer	2014	55-59	344	8965688	40229536
Uterine Cancer	2014	60-64	414	6740320	28832856
Uterine Cancer	2014	65-69	344	4414685	20364811
Uterine Cancer	2014	70-74	276	3352145	16568944
Uterine Cancer	2014	75-79	267	2805313	12573274
Uterine Cancer	2014	80-84	189	1821569	7455696
Uterine Cancer	2014	85+	144	1100817	4758898
Uterine Cancer	2015	<1	0	1286574	6325235
Uterine Cancer	2015	1-4	0	5382213	28144809
Uterine Cancer	2015	5-9	0	7292340	32416884
Uterine Cancer	2015	10-14	0	5549410	34641185
Uterine Cancer	2015	15-19	2	6932768	47984284
Uterine Cancer	2015	20-24	4	11379884	63403945
Uterine Cancer	2015	25-29	15	9311365	50176814
Uterine Cancer	2015	30-34	28	7742246	47616381
Uterine Cancer	2015	35-39	74	9772347	57634855
Uterine Cancer	2015	40-44	128	11374203	61145286
Uterine Cancer	2015	45-49	254	13227015	51818135
Uterine Cancer	2015	50-54	300	7832741	38389937
Uterine Cancer	2015	55-59	341	9112142	40229536
Uterine Cancer	2015	60-64	329	6950251	28832856
Uterine Cancer	2015	65-69	339	4498559	20364811
Uterine Cancer	2015	70-74	228	3376941	16568944
Uterine Cancer	2015	75-79	229	2804393	12573274
Uterine Cancer	2015	80-84	182	1833953	7455696
Uterine Cancer	2015	85+	99	1119305	4758898
Uterine Cancer	2016	<1	0	1342198	6325235
Uterine Cancer	2016	1-4	0	5447014	28144809
Uterine Cancer	2016	5-9	0	7382303	32416884
Uterine Cancer	2016	10-14	0	5614834	34641185
Uterine Cancer	2016	15-19	1	7068085	47984284
Uterine Cancer	2016	20-24	4	11661966	63403945
Uterine Cancer	2016	25-29	13	9512070	50176814
Uterine Cancer	2016	30-34	12	7857619	47616381
Uterine Cancer	2016	35-39	47	9826693	57634855
Uterine Cancer	2016	40-44	107	11436319	61145286
Uterine Cancer	2016	45-49	193	13334190	51818135
Uterine Cancer	2016	50-54	316	7840980	38389937
Uterine Cancer	2016	55-59	270	9077700	40229536
Uterine Cancer	2016	60-64	360	6824712	28832856
Uterine Cancer	2016	65-69	315	5136658	20364811
Uterine Cancer	2016	70-74	248	3939827	16568944
Uterine Cancer	2016	75-79	219	3302969	12573274
Uterine Cancer	2016	80-84	173	2116765	7455696
Uterine Cancer	2016	85+	103	1262523	4758898
Uterine Cancer	2017	<1	0	1385933	6325235
Uterine Cancer	2017	1-4	1	5642502	28144809
Uterine Cancer	2017	5-9	0	7583346	32416884
Uterine Cancer	2017	10-14	0	5772640	34641185
Uterine Cancer	2017	15-19	0	7266918	47984284
Uterine Cancer	2017	20-24	1	11927463	63403945
Uterine Cancer	2017	25-29	14	9742921	50176814
Uterine Cancer	2017	30-34	25	8062010	47616381
Uterine Cancer	2017	35-39	43	10072926	57634855
Uterine Cancer	2017	40-44	116	11710207	61145286
Uterine Cancer	2017	45-49	220	13624846	51818135
Uterine Cancer	2017	50-54	368	8033838	38389937
Uterine Cancer	2017	55-59	276	9308710	40229536
Uterine Cancer	2017	60-64	397	6988217	28832856
Uterine Cancer	2017	65-69	320	5266398	20364811
Uterine Cancer	2017	70-74	256	4048833	16568944
Uterine Cancer	2017	75-79	212	3406622	12573274
Uterine Cancer	2017	80-84	161	2188923	7455696
Uterine Cancer	2017	85+	102	1305205	4758898
Uterine Cancer	2018	<1	0	1410374	6325235
Uterine Cancer	2018	1-4	0	5734944	28144809
Uterine Cancer	2018	5-9	0	7617507	32416884
Uterine Cancer	2018	10-14	0	5895900	34641185
Uterine Cancer	2018	15-19	0	7258743	47984284
Uterine Cancer	2018	20-24	0	11785612	63403945
Uterine Cancer	2018	25-29	11	9678770	50176814
Uterine Cancer	2018	30-34	27	8026899	47616381
Uterine Cancer	2018	35-39	43	9990247	57634855
Uterine Cancer	2018	40-44	99	11617717	61145286
Uterine Cancer	2018	45-49	227	13277577	51818135
Uterine Cancer	2018	50-54	375	7964537	38389937
Uterine Cancer	2018	55-59	316	9142065	40229536
Uterine Cancer	2018	60-64	394	6901866	28832856
Uterine Cancer	2018	65-69	387	5662156	20364811
Uterine Cancer	2018	70-74	338	4377358	16568944
Uterine Cancer	2018	75-79	273	3656923	12573274
Uterine Cancer	2018	80-84	221	2353925	7455696
Uterine Cancer	2018	85+	155	1406555	4758898
Uterine Cancer	2019	<1	0	1488536	6325235
Uterine Cancer	2019	1-4	0	6324191	28144809
Uterine Cancer	2019	5-9	0	6973244	32416884
Uterine Cancer	2019	10-14	0	6873780	34641185
Uterine Cancer	2019	15-19	1	6418900	47984284
Uterine Cancer	2019	20-24	3	7362061	63403945
Uterine Cancer	2019	25-29	18	10387526	50176814
Uterine Cancer	2019	30-34	32	10607123	47616381
Uterine Cancer	2019	35-39	45	9534529	57634855
Uterine Cancer	2019	40-44	107	9983620	61145286
Uterine Cancer	2019	45-49	238	12528110	51818135
Uterine Cancer	2019	50-54	408	12062072	38389937
Uterine Cancer	2019	55-59	442	8685354	40229536
Uterine Cancer	2019	60-64	463	8691014	28832856
Uterine Cancer	2019	65-69	525	7187385	20364811
Uterine Cancer	2019	70-74	390	4549213	16568944
Uterine Cancer	2019	75-79	346	3048706	12573274
Uterine Cancer	2019	80-84	243	2310499	7455696
Uterine Cancer	2019	85+	173	1277634	4758898
Uterine Cancer	2020	<1	0	1392777	6325235
Uterine Cancer	2020	1-4	0	6014214	28144809
Uterine Cancer	2020	5-9	0	7016731	32416884
Uterine Cancer	2020	10-14	0	6905850	34641185
Uterine Cancer	2020	15-19	2	6439494	47984284
Uterine Cancer	2020	20-24	3	6954762	63403945
Uterine Cancer	2020	25-29	6	9307167	50176814
Uterine Cancer	2020	30-34	31	11201924	47616381
Uterine Cancer	2020	35-39	42	9485680	57634855
Uterine Cancer	2020	40-44	80	9654080	61145286
Uterine Cancer	2020	45-49	203	12312950	51818135
Uterine Cancer	2020	50-54	371	12309040	38389937
Uterine Cancer	2020	55-59	449	9988924	40229536
Uterine Cancer	2020	60-64	395	8282642	28832856
Uterine Cancer	2020	65-69	443	7652968	20364811
Uterine Cancer	2020	70-74	399	4987303	16568944
Uterine Cancer	2020	75-79	332	3273821	12573274
Uterine Cancer	2020	80-84	258	2243142	7455696
Uterine Cancer	2020	85+	182	1624840	4758898
Ovarian Cancer	2006	<1	0	300498	6325235
Ovarian Cancer	2006	1-4	0	1270836	28144809
Ovarian Cancer	2006	5-9	0	1966371	32416884
Ovarian Cancer	2006	10-14	0	2792280	34641185
Ovarian Cancer	2006	15-19	4	2686980	47984284
Ovarian Cancer	2006	20-24	5	2498547	63403945
Ovarian Cancer	2006	25-29	2	2874509	50176814
Ovarian Cancer	2006	30-34	7	3126335	47616381
Ovarian Cancer	2006	35-39	10	2884810	57634855
Ovarian Cancer	2006	40-44	34	2379949	61145286
Ovarian Cancer	2006	45-49	51	2290180	51818135
Ovarian Cancer	2006	50-54	67	1886546	38389937
Ovarian Cancer	2006	55-59	56	1386127	40229536
Ovarian Cancer	2006	60-64	57	1148446	28832856
Ovarian Cancer	2006	65-69	52	987192	20364811
Ovarian Cancer	2006	70-74	41	790699	16568944
Ovarian Cancer	2006	75-79	38	537201	12573274
Ovarian Cancer	2006	80-84	26	309934	7455696
Ovarian Cancer	2006	85+	10	187208	4758898
Ovarian Cancer	2007	<1	0	339387	6325235
Ovarian Cancer	2007	1-4	1	1377487	28144809
Ovarian Cancer	2007	5-9	0	2112340	32416884
Ovarian Cancer	2007	10-14	1	2928469	34641185
Ovarian Cancer	2007	15-19	2	2833039	47984284
Ovarian Cancer	2007	20-24	1	2730800	63403945
Ovarian Cancer	2007	25-29	3	3058617	50176814
Ovarian Cancer	2007	30-34	6	3307117	47616381
Ovarian Cancer	2007	35-39	19	3122628	57634855
Ovarian Cancer	2007	40-44	36	2613467	61145286
Ovarian Cancer	2007	45-49	54	2477703	51818135
Ovarian Cancer	2007	50-54	81	2142650	38389937
Ovarian Cancer	2007	55-59	83	1572791	40229536
Ovarian Cancer	2007	60-64	72	1255425	28832856
Ovarian Cancer	2007	65-69	62	1081129	20364811
Ovarian Cancer	2007	70-74	68	879959	16568944
Ovarian Cancer	2007	75-79	48	600873	12573274
Ovarian Cancer	2007	80-84	28	342767	7455696
Ovarian Cancer	2007	85+	11	209480	4758898
Ovarian Cancer	2008	<1	0	370742	6325235
Ovarian Cancer	2008	1-4	0	1555645	28144809
Ovarian Cancer	2008	5-9	0	2064564	32416884
Ovarian Cancer	2008	10-14	0	2705022	34641185
Ovarian Cancer	2008	15-19	4	2916071	47984284
Ovarian Cancer	2008	20-24	2	2863322	63403945
Ovarian Cancer	2008	25-29	5	2993441	50176814
Ovarian Cancer	2008	30-34	9	3185654	47616381
Ovarian Cancer	2008	35-39	22	3304753	57634855
Ovarian Cancer	2008	40-44	47	2904216	61145286
Ovarian Cancer	2008	45-49	60	2499428	51818135
Ovarian Cancer	2008	50-54	97	2355621	38389937
Ovarian Cancer	2008	55-59	89	1801306	40229536
Ovarian Cancer	2008	60-64	72	1358628	28832856
Ovarian Cancer	2008	65-69	54	1122984	20364811
Ovarian Cancer	2008	70-74	65	943288	16568944
Ovarian Cancer	2008	75-79	53	648011	12573274
Ovarian Cancer	2008	80-84	26	370984	7455696
Ovarian Cancer	2008	85+	18	204944	4758898
Ovarian Cancer	2009	<1	0	471707	6325235
Ovarian Cancer	2009	1-4	0	1733077	28144809
Ovarian Cancer	2009	5-9	0	1974515	32416884
Ovarian Cancer	2009	10-14	0	2084341	34641185
Ovarian Cancer	2009	15-19	4	2944812	47984284
Ovarian Cancer	2009	20-24	4	3174998	63403945
Ovarian Cancer	2009	25-29	3	2640975	50176814
Ovarian Cancer	2009	30-34	9	2677501	47616381
Ovarian Cancer	2009	35-39	19	3461938	57634855
Ovarian Cancer	2009	40-44	43	3410490	61145286
Ovarian Cancer	2009	45-49	80	2533063	51818135
Ovarian Cancer	2009	50-54	85	2624241	38389937
Ovarian Cancer	2009	55-59	97	2201805	40229536
Ovarian Cancer	2009	60-64	75	1477726	28832856
Ovarian Cancer	2009	65-69	75	1118396	20364811
Ovarian Cancer	2009	70-74	64	975687	16568944
Ovarian Cancer	2009	75-79	65	690819	12573274
Ovarian Cancer	2009	80-84	33	398280	7455696
Ovarian Cancer	2009	85+	26	139985	4758898
Ovarian Cancer	2010	<1	0	504647	6325235
Ovarian Cancer	2010	1-4	0	1849066	28144809
Ovarian Cancer	2010	5-9	0	2193500	32416884
Ovarian Cancer	2010	10-14	0	2065775	34641185
Ovarian Cancer	2010	15-19	1	2795356	47984284
Ovarian Cancer	2010	20-24	4	3401328	63403945
Ovarian Cancer	2010	25-29	3	2815998	50176814
Ovarian Cancer	2010	30-34	13	2627412	47616381
Ovarian Cancer	2010	35-39	23	3500627	57634855
Ovarian Cancer	2010	40-44	43	3554572	61145286
Ovarian Cancer	2010	45-49	81	2960449	51818135
Ovarian Cancer	2010	50-54	84	2655362	38389937
Ovarian Cancer	2010	55-59	143	2487936	40229536
Ovarian Cancer	2010	60-64	77	1657203	28832856
Ovarian Cancer	2010	65-69	72	1212474	20364811
Ovarian Cancer	2010	70-74	84	1015849	16568944
Ovarian Cancer	2010	75-79	58	743785	12573274
Ovarian Cancer	2010	80-84	30	414366	7455696
Ovarian Cancer	2010	85+	20	134390	4758898
Ovarian Cancer	2011	<1	0	449007	6325235
Ovarian Cancer	2011	1-4	0	1624017	28144809
Ovarian Cancer	2011	5-9	0	1909780	32416884
Ovarian Cancer	2011	10-14	2	1785625	34641185
Ovarian Cancer	2011	15-19	3	2737002	47984284
Ovarian Cancer	2011	20-24	4	3297681	63403945
Ovarian Cancer	2011	25-29	4	2836365	50176814
Ovarian Cancer	2011	30-34	15	2639994	47616381
Ovarian Cancer	2011	35-39	16	3490216	57634855
Ovarian Cancer	2011	40-44	34	3556010	61145286
Ovarian Cancer	2011	45-49	64	2957319	51818135
Ovarian Cancer	2011	50-54	89	2669670	38389937
Ovarian Cancer	2011	55-59	116	2512317	40229536
Ovarian Cancer	2011	60-64	73	1680141	28832856
Ovarian Cancer	2011	65-69	83	1327118	20364811
Ovarian Cancer	2011	70-74	68	1112116	16568944
Ovarian Cancer	2011	75-79	64	816235	12573274
Ovarian Cancer	2011	80-84	30	462413	7455696
Ovarian Cancer	2011	85+	12	152830	4758898
Ovarian Cancer	2012	<1	0	361451	6325235
Ovarian Cancer	2012	1-4	0	1586400	28144809
Ovarian Cancer	2012	5-9	0	1892832	32416884
Ovarian Cancer	2012	10-14	1	1781934	34641185
Ovarian Cancer	2012	15-19	1	2450100	47984284
Ovarian Cancer	2012	20-24	5	3612642	63403945
Ovarian Cancer	2012	25-29	1	2922168	50176814
Ovarian Cancer	2012	30-34	8	2595894	47616381
Ovarian Cancer	2012	35-39	24	3221482	57634855
Ovarian Cancer	2012	40-44	44	3522149	61145286
Ovarian Cancer	2012	45-49	72	3441671	51818135
Ovarian Cancer	2012	50-54	75	2288829	38389937
Ovarian Cancer	2012	55-59	114	2517724	40229536
Ovarian Cancer	2012	60-64	114	1789606	28832856
Ovarian Cancer	2012	65-69	59	1259820	20364811
Ovarian Cancer	2012	70-74	80	1036990	16568944
Ovarian Cancer	2012	75-79	71	822225	12573274
Ovarian Cancer	2012	80-84	45	485202	7455696
Ovarian Cancer	2012	85+	14	282511	4758898
Ovarian Cancer	2013	<1	0	1070701	6325235
Ovarian Cancer	2013	1-4	1	4583957	28144809
Ovarian Cancer	2013	5-9	0	6260733	32416884
Ovarian Cancer	2013	10-14	0	4930047	34641185
Ovarian Cancer	2013	15-19	3	6372684	47984284
Ovarian Cancer	2013	20-24	9	10077810	63403945
Ovarian Cancer	2013	25-29	12	7920711	50176814
Ovarian Cancer	2013	30-34	17	6850674	47616381
Ovarian Cancer	2013	35-39	35	8898467	57634855
Ovarian Cancer	2013	40-44	110	10354765	61145286
Ovarian Cancer	2013	45-49	216	11738721	51818135
Ovarian Cancer	2013	50-54	249	6451616	38389937
Ovarian Cancer	2013	55-59	337	8179136	40229536
Ovarian Cancer	2013	60-64	298	5907886	28832856
Ovarian Cancer	2013	65-69	230	3894394	20364811
Ovarian Cancer	2013	70-74	207	2999469	16568944
Ovarian Cancer	2013	75-79	174	2504998	12573274
Ovarian Cancer	2013	80-84	118	1537053	7455696
Ovarian Cancer	2013	85+	73	930270	4758898
Ovarian Cancer	2014	<1	0	1255192	6325235
Ovarian Cancer	2014	1-4	1	5245828	28144809
Ovarian Cancer	2014	5-9	0	7128389	32416884
Ovarian Cancer	2014	10-14	2	5413900	34641185
Ovarian Cancer	2014	15-19	5	6812638	47984284
Ovarian Cancer	2014	20-24	26	11157623	63403945
Ovarian Cancer	2014	25-29	29	9107511	50176814
Ovarian Cancer	2014	30-34	28	7584595	47616381
Ovarian Cancer	2014	35-39	54	9536341	57634855
Ovarian Cancer	2014	40-44	124	11174939	61145286
Ovarian Cancer	2014	45-49	244	12985763	51818135
Ovarian Cancer	2014	50-54	332	7666401	38389937
Ovarian Cancer	2014	55-59	360	8965688	40229536
Ovarian Cancer	2014	60-64	360	6740320	28832856
Ovarian Cancer	2014	65-69	292	4414685	20364811
Ovarian Cancer	2014	70-74	224	3352145	16568944
Ovarian Cancer	2014	75-79	190	2805313	12573274
Ovarian Cancer	2014	80-84	123	1821569	7455696
Ovarian Cancer	2014	85+	64	1100817	4758898
Ovarian Cancer	2015	<1	0	1286574	6325235
Ovarian Cancer	2015	1-4	0	5382213	28144809
Ovarian Cancer	2015	5-9	0	7292340	32416884
Ovarian Cancer	2015	10-14	2	5549410	34641185
Ovarian Cancer	2015	15-19	4	6932768	47984284
Ovarian Cancer	2015	20-24	8	11379884	63403945
Ovarian Cancer	2015	25-29	16	9311365	50176814
Ovarian Cancer	2015	30-34	34	7742246	47616381
Ovarian Cancer	2015	35-39	53	9772347	57634855
Ovarian Cancer	2015	40-44	136	11374203	61145286
Ovarian Cancer	2015	45-49	223	13227015	51818135
Ovarian Cancer	2015	50-54	351	7832741	38389937
Ovarian Cancer	2015	55-59	331	9112142	40229536
Ovarian Cancer	2015	60-64	416	6950251	28832856
Ovarian Cancer	2015	65-69	349	4498559	20364811
Ovarian Cancer	2015	70-74	273	3376941	16568944
Ovarian Cancer	2015	75-79	211	2804393	12573274
Ovarian Cancer	2015	80-84	147	1833953	7455696
Ovarian Cancer	2015	85+	88	1119305	4758898
Ovarian Cancer	2016	<1	0	1342198	6325235
Ovarian Cancer	2016	1-4	0	5447014	28144809
Ovarian Cancer	2016	5-9	1	7382303	32416884
Ovarian Cancer	2016	10-14	4	5614834	34641185
Ovarian Cancer	2016	15-19	6	7068085	47984284
Ovarian Cancer	2016	20-24	8	11661966	63403945
Ovarian Cancer	2016	25-29	26	9512070	50176814
Ovarian Cancer	2016	30-34	27	7857619	47616381
Ovarian Cancer	2016	35-39	55	9826693	57634855
Ovarian Cancer	2016	40-44	162	11436319	61145286
Ovarian Cancer	2016	45-49	286	13334190	51818135
Ovarian Cancer	2016	50-54	452	7840980	38389937
Ovarian Cancer	2016	55-59	383	9077700	40229536
Ovarian Cancer	2016	60-64	471	6824712	28832856
Ovarian Cancer	2016	65-69	403	5136658	20364811
Ovarian Cancer	2016	70-74	321	3939827	16568944
Ovarian Cancer	2016	75-79	243	3302969	12573274
Ovarian Cancer	2016	80-84	176	2116765	7455696
Ovarian Cancer	2016	85+	105	1262523	4758898
Ovarian Cancer	2017	<1	0	1385933	6325235
Ovarian Cancer	2017	1-4	0	5642502	28144809
Ovarian Cancer	2017	5-9	0	7583346	32416884
Ovarian Cancer	2017	10-14	1	5772640	34641185
Ovarian Cancer	2017	15-19	6	7266918	47984284
Ovarian Cancer	2017	20-24	10	11927463	63403945
Ovarian Cancer	2017	25-29	19	9742921	50176814
Ovarian Cancer	2017	30-34	30	8062010	47616381
Ovarian Cancer	2017	35-39	52	10072926	57634855
Ovarian Cancer	2017	40-44	135	11710207	61145286
Ovarian Cancer	2017	45-49	321	13624846	51818135
Ovarian Cancer	2017	50-54	484	8033838	38389937
Ovarian Cancer	2017	55-59	403	9308710	40229536
Ovarian Cancer	2017	60-64	518	6988217	28832856
Ovarian Cancer	2017	65-69	442	5266398	20364811
Ovarian Cancer	2017	70-74	371	4048833	16568944
Ovarian Cancer	2017	75-79	292	3406622	12573274
Ovarian Cancer	2017	80-84	195	2188923	7455696
Ovarian Cancer	2017	85+	89	1305205	4758898
Ovarian Cancer	2018	<1	1	1410374	6325235
Ovarian Cancer	2018	1-4	0	5734944	28144809
Ovarian Cancer	2018	5-9	0	7617507	32416884
Ovarian Cancer	2018	10-14	1	5895900	34641185
Ovarian Cancer	2018	15-19	5	7258743	47984284
Ovarian Cancer	2018	20-24	11	11785612	63403945
Ovarian Cancer	2018	25-29	22	9678770	50176814
Ovarian Cancer	2018	30-34	34	8026899	47616381
Ovarian Cancer	2018	35-39	54	9990247	57634855
Ovarian Cancer	2018	40-44	123	11617717	61145286
Ovarian Cancer	2018	45-49	305	13277577	51818135
Ovarian Cancer	2018	50-54	481	7964537	38389937
Ovarian Cancer	2018	55-59	401	9142065	40229536
Ovarian Cancer	2018	60-64	544	6901866	28832856
Ovarian Cancer	2018	65-69	500	5662156	20364811
Ovarian Cancer	2018	70-74	371	4377358	16568944
Ovarian Cancer	2018	75-79	285	3656923	12573274
Ovarian Cancer	2018	80-84	188	2353925	7455696
Ovarian Cancer	2018	85+	123	1406555	4758898
Ovarian Cancer	2019	<1	1	1488536	6325235
Ovarian Cancer	2019	1-4	0	6324191	28144809
Ovarian Cancer	2019	5-9	1	6973244	32416884
Ovarian Cancer	2019	10-14	4	6873780	34641185
Ovarian Cancer	2019	15-19	4	6418900	47984284
Ovarian Cancer	2019	20-24	12	7362061	63403945
Ovarian Cancer	2019	25-29	25	10387526	50176814
Ovarian Cancer	2019	30-34	23	10607123	47616381
Ovarian Cancer	2019	35-39	60	9534529	57634855
Ovarian Cancer	2019	40-44	134	9983620	61145286
Ovarian Cancer	2019	45-49	377	12528110	51818135
Ovarian Cancer	2019	50-54	506	12062072	38389937
Ovarian Cancer	2019	55-59	474	8685354	40229536
Ovarian Cancer	2019	60-64	586	8691014	28832856
Ovarian Cancer	2019	65-69	571	7187385	20364811
Ovarian Cancer	2019	70-74	446	4549213	16568944
Ovarian Cancer	2019	75-79	311	3048706	12573274
Ovarian Cancer	2019	80-84	229	2310499	7455696
Ovarian Cancer	2019	85+	133	1277634	4758898
Ovarian Cancer	2020	<1	0	1392777	6325235
Ovarian Cancer	2020	1-4	1	6014214	28144809
Ovarian Cancer	2020	5-9	0	7016731	32416884
Ovarian Cancer	2020	10-14	3	6905850	34641185
Ovarian Cancer	2020	15-19	7	6439494	47984284
Ovarian Cancer	2020	20-24	11	6954762	63403945
Ovarian Cancer	2020	25-29	16	9307167	50176814
Ovarian Cancer	2020	30-34	29	11201924	47616381
Ovarian Cancer	2020	35-39	49	9485680	57634855
Ovarian Cancer	2020	40-44	124	9654080	61145286
Ovarian Cancer	2020	45-49	331	12312950	51818135
Ovarian Cancer	2020	50-54	502	12309040	38389937
Ovarian Cancer	2020	55-59	565	9988924	40229536
Ovarian Cancer	2020	60-64	499	8282642	28832856
Ovarian Cancer	2020	65-69	658	7652968	20364811
Ovarian Cancer	2020	70-74	452	4987303	16568944
Ovarian Cancer	2020	75-79	312	3273821	12573274
Ovarian Cancer	2020	80-84	235	2243142	7455696
Ovarian Cancer	2020	85+	143	1624840	4758898
